# Supplementary material for: Apolipoproteins in Psoriasis: The Effect of Acitretin Treatment and UVB Phototherapy
Source: Metabolites. 2025 Mar 12;15(3):196. doi: 10.3390/metabo15030196 (PMC11944098; doi:10.3390/metabo15030196)
Supplement: Supplementary file 1 [file metabolites-15-00196-s001.zip]

Archive with 1 entries (1 files):
- metabolites-3495193-supplementary.pdf
